# Supplementary material for: On the Response of Proteinoid Ensembles to Fibonacci Sequences
Source: ACS Omega. 2025 Mar 5;10(10):10401–24. doi: 10.1021/acsomega.4c10571 (PMC11923683; doi:10.1021/acsomega.4c10571)
Supplement: Supplementary file 2 — ao4c10571_si_002.zip [file ao4c10571_si_002.zip]

Archive with 10 entries (9 files):
- Suplemenatry Materials/
- Suplemenatry Materials/fibonacci_tones_combined.wav
- Suplemenatry Materials/fibonacci_tone_144Hz.wav
- Suplemenatry Materials/fibonacci_tone_1597Hz.wav
- Suplemenatry Materials/fibonacci_tone_233Hz.wav
- Suplemenatry Materials/fibonacci_tone_377Hz.wav
- Suplemenatry Materials/fibonacci_tone_610Hz.wav
- Suplemenatry Materials/fibonacci_tone_987Hz.wav
- Suplemenatry Materials/fractal_soundscape.wav
- Suplemenatry Materials/output_signal.mp3
